# Supplementary material for: IDV Typer: An Automated Tool for Lineage Typing of Influenza D Viruses Based on Return Time Distribution
Source: Viruses. 2024 Feb 28;16(3):373. doi: 10.3390/v16030373 (PMC10976072; doi:10.3390/v16030373)
Supplement: Supplementary file 1 [file viruses-16-00373-s001.zip]

Archive with 1 entries (1 files):
- viruses-2826764-supplementary.pdf
